# Supplementary material for: How to eliminate (and even reverse) egocentric bias in perspective taking
Source: Q J Exp Psychol (Hove). 2025 May 8;79(2):338–54. doi: 10.1177/17470218251341289 (PMC12796011; doi:10.1177/17470218251341289)
Supplement: sj-csv-2-qjp-10.1177_17470218251341289 – Supplemental material for How to eliminate (and even reverse) egocentric bias in perspective taking [file sj-csv-2-qjp-10.1177_17470218251341289.csv]

Participant	Order	HorizontalSelfRT	HorizontalOtherRT	HorizontalSelfACC	HorizontalOtherACC	TOTALACC	TOTALHORIZACC
1	OtherSelf	2200.68	2408.00	0.69	0.94	0.74	0.81
2	OtherSelf	1812.89	1583.53	0.88	0.94	0.91	0.91
3	OtherSelf	1571.53	2617.09	1.00	0.34	0.71	0.67
4	OtherSelf	2085.17	2061.44	0.72	0.84	0.77	0.78
5	OtherSelf	1994.77	1446.72	0.94	1.00	0.96	0.97
6	OtherSelf	1535.71	1117.50	0.75	1.00	0.87	0.88
7	OtherSelf	1556.88	1680.88	1.00	1.00	0.94	1.00
8	OtherSelf	2622.52	2163.00	0.84	0.91	0.88	0.88
9	OtherSelf	2304.11	1495.07	0.84	0.84	0.80	0.84
10	OtherSelf	2138.38	1298.50	0.91	0.94	0.95	0.92
11	OtherSelf	1475.42	1290.00	0.75	1.00	0.90	0.88
12	OtherSelf	1752.77	1375.78	0.97	1.00	0.93	0.98
13	OtherSelf	1973.13	1319.00	0.94	1.00	0.93	0.97
14	OtherSelf	1503.61	984.47	0.88	1.00	0.94	0.94
15	OtherSelf	1488.21	2340.19	0.91	0.50	0.74	0.70
16	OtherSelf	2079.72	1664.47	1.00	0.94	0.93	0.97
17	OtherSelf	1461.95	1099.41	0.66	0.91	0.79	0.78
18	SelfOther	1579.09	2075.89	1.00	0.88	0.88	0.94
19	SelfOther	1488.03	1659.89	0.97	0.84	0.87	0.91
20	SelfOther	1298.13	1262.91	0.94	1.00	0.94	0.97
21	SelfOther	1094.10	1212.36	0.94	0.88	0.94	0.91
22	SelfOther	1130.70	1346.00	0.94	0.88	0.91	0.91
23	SelfOther	1643.71	1849.38	0.97	1.00	0.96	0.98
24	SelfOther	1616.44	2033.53	1.00	0.94	0.91	0.97
25	SelfOther	1629.31	1222.56	0.91	1.00	0.95	0.95
26	SelfOther	1423.69	1178.90	0.91	0.97	0.96	0.94
27	SelfOther	1287.31	1791.47	1.00	0.94	0.93	0.97
28	SelfOther	1185.48	1185.06	0.97	0.97	0.94	0.97
29	SelfOther	848.38	980.66	1.00	1.00	0.97	1.00
30	SelfOther	1093.42	1761.75	0.97	0.88	0.91	0.92
31	SelfOther	1310.75	1581.97	1.00	1.00	0.98	1.00
32	SelfOther	1303.38	1252.52	0.91	0.97	0.91	0.94
33	SelfOther	1763.10	2344.04	0.97	0.81	0.82	0.89
34	SelfOther	1103.19	1561.76	1.00	0.66	0.83	0.83
