# Supplementary material for: How to eliminate (and even reverse) egocentric bias in perspective taking
Source: Q J Exp Psychol (Hove). 2025 May 8;79(2):338–54. doi: 10.1177/17470218251341289 (PMC12796011; doi:10.1177/17470218251341289)
Supplement: sj-csv-3-qjp-10.1177_17470218251341289 – Supplemental material for How to eliminate (and even reverse) egocentric bias in perspective taking [file sj-csv-3-qjp-10.1177_17470218251341289.csv]

Participant	Order	OtherACC	SelfACC	OtherRT	SelfRT	OtherLogRT	SelfLogRT	RelOtherACC	RelSelfACC	RelOtherRT	RelSelfRT	RelOtherLogRT	RelSelfLogRT
1	OtherÊfirst	1	0.84	1621.22	1744.89	7.390933491	7.464446165	1	0.8125	1700.375	2074.615	7.438604094	7.637530873
2	OtherÊfirst	1	0.88	1619.63	1786.29	7.38994992	7.487893715	1	0.9375	1759.062	1816.533	7.472535991	7.504685018
3	OtherÊfirst	0.75	0.88	2482.42	1935.82	7.81698784	7.568287012	0.6875	0.8125	2570.455	2246.769	7.851838205	7.717248463
4	OtherÊfirst	0.94	0.97	1209.13	1602.13	7.097659101	7.379088649	1	1	1386.812	1711.5	7.234762867	7.445125458
5	OtherÊfirst	0.97	0.81	1178.68	1732.46	7.072148241	7.457298509	1	0.8125	1432.875	2136.231	7.267438194	7.66679834
6	OtherÊfirst	1	0.94	1310.31	1681.57	7.178020937	7.427481197	1	0.875	1383.562	1901.357	7.232416612	7.550323121
7	OtherÊfirst	0.97	0.97	1353.13	1644.71	7.210174967	7.405319173	1	0.9375	1503.438	1796.6	7.315509764	7.493651269
8	OtherÊfirst	0.94	0.84	1710.9	1573.37	7.444774827	7.360975349	0.9375	0.9375	1858.533	2031.133	7.527542746	7.616349044
9	OtherÊfirst	1	0.84	1001.22	1309.15	6.908973337	7.177131899	1	0.8125	1194.562	1569.385	7.08553487	7.358439102
10	OtherÊfirst	1	0.91	1387.09	1608.03	7.234966046	7.382767905	1	0.875	1482.812	1681.857	7.301695564	7.427653819
11	OtherÊfirst	0.97	0.94	1904.74	1660.97	7.552101793	7.415155061	1	0.9375	2064.5	2107.067	7.632643345	7.653052212
12	OtherÊfirst	0.72	0.81	2033.61	1614.04	7.617567179	7.386494702	0.5	0.75	2181.25	1787.25	7.687653386	7.488433405
13	OtherÊfirst	1	1	1403.56	1621.91	7.246768926	7.391357403	1	1	1570.875	1832.625	7.359388068	7.513504644
14	OtherÊfirst	1	1	1317.31	1504	7.183348955	7.315883505	1	1	1476.062	1836.25	7.29713301	7.515480727
15	OtherÊfirst	1	0.97	1279.88	1708.81	7.154517696	7.443550453	1	1	1468	1967.438	7.291656209	7.584487468
16	OtherÊfirst	0.84	0.47	1872.26	2327.6	7.534901162	7.752592973	0.75	0.5	2035.5	2373	7.618496768	7.771910256
17	OtherÊfirst	1	1	1685.34	1747.03	7.429724858	7.465673169	1	1	1947.375	1967.625	7.574237591	7.584582511
18	OtherÊfirst	0.94	0.91	1292.4	1968.1	7.164256234	7.584825617	0.9375	0.9375	1369.6	2101.2	7.222274005	7.650263889
19	SelfÊfirst	0.94	0.91	2170.27	1972.52	7.682605342	7.587065773	0.9375	0.875	2307.267	2458.5	7.743818986	7.807306687
20	SelfÊfirst	1	0.81	1783.41	1739.31	7.48628041	7.461242439	1	0.75	1865.312	1928.333	7.53118361	7.564411178
21	SelfÊfirst	0.88	1	1675.96	1380.75	7.42414398	7.230382109	0.875	1	1721.357	1470.75	7.450868212	7.293527754
22	SelfÊfirst	0.97	1	1892.19	1136.72	7.545492017	7.035901146	0.9375	1	2012.267	1296.875	7.607017226	7.167712803
23	SelfÊfirst	0.97	0.94	1267.48	1087.9	7.144789033	6.992004511	0.9375	0.875	1436.333	1371.214	7.269848617	7.223451758
24	SelfÊfirst	0.97	0.97	1933.9	1184.65	7.567295623	7.077198599	0.9375	1	2100.133	1446.75	7.649755955	7.27707494
25	SelfÊfirst	0.88	1	1130.64	816.78	7.030541688	6.70537125	0.8125	1	1258.538	958	7.137706009	6.864847778
26	SelfÊfirst	0.91	1	2037.97	1421.34	7.619707285	7.259358041	0.875	1	2046	1494.688	7.623641947	7.309672768
27	SelfÊfirst	0.97	1	1554.35	1167.31	7.348815819	7.062459377	1	1	1696.125	1227.812	7.436101516	7.112989003
28	SelfÊfirst	0.94	0.97	1918.27	1704.68	7.559177297	7.441131164	0.9375	0.9375	1996.667	2171.6	7.599234569	7.683219502
29	SelfÊfirst	0.88	0.94	1943.18	1302.87	7.572080365	7.17232227	0.875	1	2114.286	1660.25	7.656472446	7.414723472
30	SelfÊfirst	0.44	0.97	2408.79	921.81	7.786878041	6.826335332	0.375	0.9375	2712.167	1073.533	7.905503225	6.978710357
31	SelfÊfirst	0.94	0.97	2053.43	2157.77	7.627268452	7.676832506	0.875	0.9375	2435.357	2565.267	7.797848637	7.849817846
32	SelfÊfirst	0.31	0.97	2102.2	1395.87	7.650739694	7.241273872	0.25	0.9375	2176.5	1459.867	7.685473361	7.286100615
33	SelfÊfirst	0.97	0.97	1861.81	1276.39	7.529302532	7.151788788	0.9375	0.9375	1993.133	1443.4	7.597463052	7.274756721
34	SelfÊfirst	0.91	1	2451.55	1950.06	7.80447645	7.575616702	0.875	1	2523.571	2028.688	7.833430241	7.615144558
35	SelfÊfirst	1	1	2160.16	1695.66	7.677935813	7.435825084	1	1	2229.25	1946.625	7.709420485	7.573852383
36	SelfÊfirst	0.81	1	1835.08	1198.56	7.514841667	7.088878201	0.8125	1	2092.231	1349.688	7.64598624	7.207628734
