# Supplementary material for: How to eliminate (and even reverse) egocentric bias in perspective taking
Source: Q J Exp Psychol (Hove). 2025 May 8;79(2):338–54. doi: 10.1177/17470218251341289 (PMC12796011; doi:10.1177/17470218251341289)
Supplement: sj-csv-5-qjp-10.1177_17470218251341289 – Supplemental material for How to eliminate (and even reverse) egocentric bias in perspective taking [file sj-csv-5-qjp-10.1177_17470218251341289.csv]

Participant	Age	Gender	VPCACCSelfSELF	VPTACCselfOTHER	VPTACCotherSELF	VPTACCotherOTHER	VPTRTselfSELF	VPTRTselfOTHER	VPTRTotherSELF	VPTRTotherOTHER	SelfACC	OtherACC	SelfRT	OtherRT	VPTGlobalRT	VPTACC
1	22	F	70.00	95.00	80.00	100.00	2206.14	1872.68	2154.44	1706.85	75.00	97.00	2178.57	1787.64	1985.03	86.25
2	32	F	50.00	75.00	50.00	85.00	1740.10	1847.07	2073.50	1674.94	50.00	80.00	1906.80	1755.63	1833.90	65.00
3	22	F	55.00	40.00	60.00	50.00	1785.27	2469.13	2000.42	2574.80	57.00	45.00	1897.52	2527.83	2207.41	51.25
4	28	F	45.00	70.00	50.00	90.00	2230.67	2158.36	2078.50	1632.61	47.00	80.00	2150.58	1862.63	2025.04	63.75
5	20	M	80.00	90.00	90.00	100.00	1424.94	1352.17	1685.06	1181.50	85.00	95.00	1562.65	1262.34	1410.92	90.00
6	22	M	55.00	90.00	55.00	100.00	1499.00	1680.11	1408.09	1192.00	55.00	95.00	1453.55	1423.21	1444.80	75.00
7	20	F	45.00	55.00	50.00	70.00	1850.89	2187.91	2324.30	2126.79	47.00	63.00	2100.05	2153.68	2122.47	55.00
8	19	M	95.00	95.00	95.00	95.00	1825.00	2532.00	1966.68	2129.32	95.00	95.00	1895.84	2330.66	2113.25	95.00
9	22	F	75.00	85.00	65.00	100.00	2125.40	1750.59	2044.38	1989.25	70.00	93.00	2087.79	1879.59	1977.41	81.25
10	33	F	30.00	85.00	55.00	85.00	1681.83	1864.65	1798.18	1694.71	42.00	85.00	1757.12	1779.68	1759.84	63.75
11	19	F	70.00	60.00	85.00	90.00	1655.21	1854.67	2097.29	1401.78	78.00	75.00	1897.65	1582.93	1752.24	76.25
12	28	M	90.00	90.00	90.00	95.00	1770.00	1925.11	1744.83	1809.11	90.00	93.00	1757.42	1865.54	1812.26	91.25
13	23	F	50.00	95.00	35.00	100.00	1019.00	1718.42	1074.86	1396.55	42.00	97.00	1042.00	1553.36	1302.21	70.00
14	23	M	65.00	85.00	80.00	85.00	2449.46	2212.94	2386.25	2219.29	72.00	85.00	2414.59	2216.12	2316.99	78.75
15	19	M	90.00	75.00	85.00	100.00	2028.67	2196.27	2317.88	1892.60	88.00	88.00	2169.14	2022.74	2108.86	87.50
16	21	F	55.00	95.00	45.00	95.00	898.91	1566.32	1578.22	1370.89	50.00	95.00	1204.60	1468.61	1353.59	72.50
17	30	M	80.00	75.00	95.00	100.00	2394.81	2285.87	2411.16	1661.95	88.00	88.00	2403.69	1929.34	2188.45	87.50
18	20	M	70.00	95.00	70.00	90.00	2430.57	2083.58	2146.21	2002.33	70.00	93.00	2288.39	2044.05	2165.67	81.25
19	29	F	90.00	90.00	95.00	100.00	1906.61	1852.11	2016.84	1651.30	93.00	95.00	1963.22	1746.42	1856.72	93.75
20	21	NB	55.00	85.00	65.00	65.00	2180.18	2213.88	2611.77	2107.15	60.00	75.00	2413.96	2167.63	2278.25	67.50
21	19	M	85.00	95.00	90.00	85.00	1900.94	2007.95	2095.06	2055.06	88.00	90.00	2000.77	2030.19	2014.75	88.75
22	21	F	75.00	100.00	70.00	80.00	1660.00	1659.70	1925.86	1652.13	72.00	90.00	1788.34	1656.33	1724.42	81.25
23	22	F	70.00	50.00	70.00	65.00	1372.36	2418.40	1444.50	2407.69	70.00	57.00	1408.43	2412.35	1910.74	63.75
24	34	F	95.00	100.00	95.00	100.00	1846.63	1871.10	1825.84	1821.55	95.00	100.00	1836.24	1846.33	1841.28	97.50
25	18	F	80.00	95.00	90.00	95.00	1808.06	2104.79	1702.72	2261.84	85.00	95.00	1752.29	2183.32	1969.35	90.00
26	21	M	45.00	80.00	40.00	95.00	1688.56	2232.38	2051.38	1795.89	42.00	88.00	1859.29	1995.43	1942.05	65.00
27	32	F	50.00	75.00	55.00	85.00	2251.20	2443.87	2541.27	2157.18	53.00	80.00	2403.14	2291.56	2348.38	66.25
28	20	F	100.00	80.00	100.00	90.00	1642.35	1973.38	1767.05	1654.67	100.00	85.00	1704.70	1804.65	1759.36	92.50
29	20	M	60.00	85.00	75.00	90.00	1761.00	2320.29	2080.67	1998.11	68.00	88.00	1938.59	2154.60	2040.02	77.50
30	33	F	70.00	85.00	75.00	85.00	1826.14	1613.18	2015.60	1697.06	72.00	85.00	1924.14	1655.12	1788.00	78.75
31	25	F	95.00	95.00	95.00	95.00	1578.68	1799.79	1526.95	1335.84	95.00	95.00	1552.82	1567.82	1560.32	95.00
32	20	M	95.00	90.00	100.00	95.00	1736.95	1714.50	1763.45	1340.84	97.00	93.00	1750.54	1522.62	1638.94	95.00
33	30	F	60.00	95.00	65.00	90.00	1760.42	1616.58	1906.31	1594.11	63.00	93.00	1836.28	1605.65	1719.36	77.50
34	21	F	45.00	70.00	40.00	85.00	2170.89	2519.21	2427.13	2289.18	42.00	78.00	2291.47	2393.06	2351.60	60.00
35	22	F	55.00	95.00	40.00	100.00	1322.45	1585.32	1345.75	1573.50	47.00	97.00	1332.26	1579.26	1456.76	72.50
36	18	M	70.00	60.00	65.00	75.00	1999.00	2074.83	2321.46	1977.27	68.00	68.00	2154.26	2020.63	2093.14	67.50
37	29	F	70.00	90.00	75.00	95.00	1884.57	1780.22	2048.87	1554.89	72.00	93.00	1969.55	1664.51	1817.14	82.50
38	30	F	100.00	90.00	100.00	95.00	1908.00	1806.11	2084.15	1794.68	100.00	93.00	1996.08	1800.24	1898.24	96.25
39	21	F	65.00	95.00	90.00	100.00	1524.38	1533.68	1651.33	1287.85	78.00	97.00	1598.10	1407.62	1499.31	87.50
40	23	F	55.00	85.00	45.00	90.00	1127.73	1960.24	1809.67	1659.89	50.00	88.00	1434.60	1805.77	1639.38	68.75
41	20	M	45.00	75.00	45.00	90.00	1982.78	1955.40	1945.89	2058.44	45.00	82.00	1964.33	2011.61	1985.63	63.75
42	26	M	100.00	100.00	95.00	95.00	1667.10	1923.45	1669.05	2098.95	97.00	97.00	1668.05	2008.95	1839.64	97.50
43	21	M	90.00	100.00	80.00	95.00	1592.39	1436.80	1626.44	1295.21	85.00	97.00	1608.41	1367.82	1487.71	91.25
44	26	F	85.00	95.00	85.00	100.00	1899.76	1268.89	1840.00	1225.15	85.00	97.00	1869.88	1246.46	1558.45	91.25
45	21	F	40.00	65.00	40.00	70.00	2252.00	2592.23	2604.13	2166.07	40.00	68.00	2428.06	2371.26	2403.61	53.75
46	19	M	70.00	100.00	85.00	95.00	1526.86	1489.30	1411.18	1523.42	78.00	97.00	1463.42	1505.92	1487.69	87.50
47	21	F	70.00	80.00	50.00	90.00	1351.86	1607.75	1377.20	1656.83	60.00	85.00	1362.42	1633.74	1498.41	72.50
48	21	F	80.00	80.00	90.00	85.00	1609.00	2092.88	1662.78	1681.35	85.00	82.00	1637.47	1880.88	1761.50	83.75
49	21	F	90.00	90.00	90.00	85.00	1838.67	1922.22	1712.94	1635.88	90.00	88.00	1775.81	1783.14	1777.43	88.75
50	18	M	75.00	70.00	60.00	85.00	2265.67	2516.50	2327.83	2212.41	68.00	78.00	2293.30	2349.74	2330.60	72.50
51	20	M	90.00	100.00	95.00	100.00	1606.17	1675.70	1807.89	1387.60	93.00	100.00	1709.76	1531.65	1619.34	96.25
52	31	M	45.00	95.00	60.00	90.00	1798.11	2043.26	2090.50	1851.06	53.00	93.00	1965.19	1949.76	1945.73	72.50
53	21	F	50.00	60.00	40.00	35.00	1682.30	2065.83	1907.75	2367.43	45.00	47.00	1782.50	2176.95	2005.83	46.25
54	20	M	95.00	65.00	95.00	90.00	1284.58	1866.46	1457.68	1645.33	95.00	78.00	1371.13	1738.06	1563.51	86.25
55	23	NB	35.00	85.00	65.00	95.00	1561.71	1762.76	1791.31	1402.26	50.00	90.00	1710.95	1572.50	1629.51	70.00
56	20	F	85.00	85.00	90.00	95.00	2125.41	1794.71	2271.67	1665.42	88.00	90.00	2200.63	1726.47	1964.30	88.75
57	19	M	60.00	90.00	30.00	95.00	2298.50	2294.06	1897.50	1777.00	45.00	93.00	2164.83	2028.54	2066.77	68.75
58	26	F	55.00	65.00	40.00	60.00	1402.73	2179.08	1742.50	2088.58	47.00	63.00	1545.79	2135.64	1853.22	55.00
59	24	F	100.00	100.00	85.00	100.00	1865.35	1611.65	1842.35	1684.50	93.00	100.00	1854.78	1648.08	1750.96	96.25
60	20	M	95.00	90.00	95.00	100.00	1564.79	1965.72	1599.79	1852.05	95.00	95.00	1582.29	1905.89	1745.59	95.00
61	25	F	100.00	85.00	80.00	90.00	1728.55	2189.65	2089.94	1864.83	90.00	88.00	1889.17	2022.60	1968.24	88.75
62	29	F	65.00	85.00	95.00	95.00	1523.31	1616.76	1431.68	1402.42	80.00	90.00	1468.91	1503.64	1493.54	85.00
63	18	M	60.00	70.00	55.00	70.00	1391.42	1542.57	1214.09	1184.71	57.00	70.00	1306.61	1363.64	1333.20	63.75
64	35	F	45.00	85.00	40.00	85.00	1560.78	1931.71	1878.13	1653.24	42.00	85.00	1710.12	1792.47	1755.97	63.75
65	19	M	90.00	80.00	80.00	90.00	1775.67	1677.81	1794.88	1325.33	85.00	85.00	1784.71	1491.21	1643.42	85.00
66	19	M	55.00	100.00	70.00	90.00	1712.36	1312.20	1868.07	1251.22	63.00	95.00	1799.56	1283.32	1535.96	78.75
67	28	F	100.00	100.00	100.00	100.00	1888.60	1786.80	2149.95	1579.00	100.00	100.00	2019.28	1682.90	1851.09	100.00
