# Supplementary material for: How to eliminate (and even reverse) egocentric bias in perspective taking
Source: Q J Exp Psychol (Hove). 2025 May 8;79(2):338–54. doi: 10.1177/17470218251341289 (PMC12796011; doi:10.1177/17470218251341289)
Supplement: sj-csv-6-qjp-10.1177_17470218251341289 – Supplemental material for How to eliminate (and even reverse) egocentric bias in perspective taking [file sj-csv-6-qjp-10.1177_17470218251341289.csv]

Participant	Age	Gender	FirstBlock	TotalAcc	SelfAcc	OtherAcc	SelfRT	OtherRT	SelfLeftRT	SelfOtherRT	SelfRightRT	SelfSelfRT	OtherLeftRT	OtherOtherRT	OtherRightRT	OtherSelfRT	SelfHorizontalRT	OtherHorizontalRT	SelfHorizontalAcc	OtherHorizontalAcc
1	19	M	Self	0.99	1.00	0.98	883.38	1410.19	901.31	877.63	913.13	841.44	1108.44	2213.53	1394.38	974.63	907.22	1251.41	1.00	1.00
2	20	F	Self	0.98	1.00	0.97	976.69	962.87	1145.25	779.81	1059.44	922.25	865.07	1101.73	971.44	915.81	1102.34	919.97	1.00	0.97
3	19	F	Self	0.98	1.00	0.97	694.39	1469.32	629.81	678.31	705.38	764.06	1399.33	1929.47	1430.88	1142.00	667.59	1415.61	1.00	0.97
4	19	F	Self	0.97	1.00	0.94	662.73	1417.88	660.94	661.88	672.88	655.25	1362.31	1938.42	1354.13	1146.81	666.91	1358.22	1.00	1.00
5	19	F	Self	0.97	1.00	0.94	789.31	1887.75	818.13	829.94	741.50	767.69	1967.67	2125.14	1964.80	1532.88	779.81	1966.23	1.00	0.94
6	19	F	Other	0.97	1.00	0.94	453.50	1378.62	422.38	452.00	431.31	508.31	1369.80	1850.00	1388.60	965.06	426.84	1379.20	1.00	0.94
7	19	F	Self	0.97	1.00	0.94	677.31	1470.98	648.31	691.75	681.13	688.06	1365.64	1920.86	1452.75	1187.75	664.72	1412.10	1.00	0.94
8	20	F	Other	0.97	1.00	0.94	1181.44	1833.45	1161.19	1127.13	1390.63	1046.81	1755.93	2138.47	2024.93	1452.63	1275.91	1885.79	1.00	0.91
9	19	F	Self	0.96	1.00	0.92	812.91	1752.10	831.44	891.38	808.25	720.56	1801.00	2068.33	1773.77	1392.19	819.84	1788.36	1.00	0.88
10	18	F	Other	0.96	1.00	0.92	468.42	1059.76	473.25	446.13	450.69	503.63	984.38	1369.67	1030.13	930.50	461.97	1006.52	1.00	0.97
11	19	F	Other	0.96	1.00	0.92	1072.52	2139.42	1065.31	1143.75	1014.13	1066.88	2011.53	2450.43	2321.21	1828.13	1039.72	2161.03	1.00	0.91
12	19	F	Self	0.96	1.00	0.92	1353.19	2178.90	1360.75	1296.44	1395.38	1360.19	2152.50	2468.92	2256.75	1888.50	1378.06	2208.10	1.00	0.94
13	30	M	Self	0.96	0.98	0.94	694.51	1418.27	729.94	739.50	657.19	648.53	1156.36	1782.53	1645.20	1093.19	693.56	1409.21	1.00	0.91
14	18	F	Self	0.95	1.00	0.91	581.53	1535.26	570.69	621.00	573.50	560.94	1322.71	1916.36	1658.53	1254.67	572.09	1496.41	1.00	0.91
15	18	F	Other	0.94	0.97	0.91	1091.85	1059.66	1185.21	1158.44	1124.06	911.38	931.44	1318.50	1075.19	1010.56	1152.60	1003.31	0.94	1.00
16	19	F	Self	0.93	0.98	0.88	464.70	1216.57	446.44	473.75	486.80	453.19	1075.31	2199.20	950.29	976.69	465.97	1016.97	0.97	0.94
17	19	F	Self	0.93	0.97	0.89	888.29	1665.95	944.38	961.00	871.88	773.27	1661.64	2246.62	1627.57	1231.50	908.13	1644.61	1.00	0.88
18	20	F	Other	0.92	1.00	0.84	914.58	1768.17	987.69	775.00	982.75	912.88	2040.71	1845.64	2085.85	1218.31	985.22	2062.44	1.00	0.84
19	18	F	Other	0.92	1.00	0.84	613.03	1128.41	606.75	643.06	614.13	588.19	1101.53	1449.25	1213.40	913.50	610.44	1157.47	1.00	0.94
20	22	F	Other	0.92	1.00	0.84	902.06	2075.93	979.63	838.06	943.25	847.31	2256.71	2454.30	2287.43	1496.19	961.44	2272.07	1.00	0.88
21	19	F	Self	0.91	1.00	0.83	831.86	1745.91	842.19	858.94	852.06	774.25	1995.25	2416.00	1619.20	1258.88	847.13	1786.33	1.00	0.84
22	18	F	Other	0.91	0.94	0.89	1004.90	1713.61	905.94	1061.20	1152.21	916.67	1922.57	2091.33	1941.40	1033.94	1020.87	1932.31	0.94	0.91
23	22	F	Other	0.91	0.98	0.83	694.48	2032.77	761.44	686.88	700.40	629.56	2179.43	2541.44	2388.43	1307.13	731.90	2283.93	0.97	0.88
24	18	F	Other	0.91	0.97	0.84	760.27	1526.72	755.38	773.53	800.80	714.75	1402.14	1857.07	1457.50	1380.29	777.35	1427.69	0.97	0.81
25	18	F	Other	0.91	1.00	0.81	448.39	759.02	431.38	478.44	418.06	465.69	784.33	917.58	712.08	656.31	424.72	748.21	1.00	0.75
26	19	F	Other	0.90	0.98	0.81	709.22	1467.87	793.40	670.94	796.06	581.75	1416.69	1731.11	1626.27	1195.87	794.77	1528.96	0.97	0.88
27	18	F	Other	0.89	0.97	0.81	1425.71	1752.87	1506.69	1526.47	1445.60	1231.63	1963.50	2120.00	1746.92	1232.64	1477.13	1863.54	0.97	0.81
28	18	F	Self	0.89	1.00	0.78	919.86	1847.10	901.31	901.69	1106.19	770.25	1974.63	2387.40	1944.00	1472.00	1003.75	1960.90	1.00	0.91
29	18	F	Self	0.88	1.00	0.75	803.05	1669.60	886.94	710.94	856.56	757.75	1591.92	2232.83	1838.46	1384.31	871.75	1715.19	1.00	0.81
30	20	F	Other	0.85	0.98	0.72	908.54	2132.78	991.31	969.31	853.19	814.47	2408.10	2257.70	2693.67	1366.14	922.25	2563.86	1.00	0.69
31	19	F	Self	0.83	0.98	0.67	803.81	2283.84	826.81	841.44	676.75	874.67	2508.62	3044.00	2767.91	1625.88	751.78	2627.46	1.00	0.75
32	19	F	Self	0.82	1.00	0.64	962.84	1926.85	984.50	963.75	897.38	1005.75	2066.50	1583.00	2068.62	1724.64	940.94	2067.60	1.00	0.78
33	19	F	Other	0.81	0.95	0.67	954.18	1753.28	964.87	1078.75	846.73	918.07	2020.70	2986.50	1823.67	1366.00	905.80	1902.48	0.94	0.78
34	18	F	Other	0.77	0.95	0.59	893.95	1459.21	911.33	940.33	821.93	901.69	1554.73	821.00	1497.83	1396.64	866.63	1525.04	0.94	0.72
