# Supplementary material for: How to eliminate (and even reverse) egocentric bias in perspective taking
Source: Q J Exp Psychol (Hove). 2025 May 8;79(2):338–54. doi: 10.1177/17470218251341289 (PMC12796011; doi:10.1177/17470218251341289)
Supplement: sj-xlsx-4-qjp-10.1177_17470218251341289 – Supplemental material for How to eliminate (and even reverse) egocentric bias in perspective taking [file sj-xlsx-4-qjp-10.1177_17470218251341289.xlsx]

## Sheet: NOTES
	The VPT Task began with 4 dummy trials followed by 80 experimental trials:
	20 x cC
	20 x cI
	20 x iC
	20 x iI
	Where 'c' I congruent or self, and 'i' is incongruent or other.
	These mare made up of the 16 diferent core trials listed in the 'Trial Sequencer' tab. Each VPT trial is thus repeated five times throughout the task
	An equal number of cC and iI trials occurred in a row (two consecutive trials 7 times each, three consecutive trials two times each)

## Sheet: The 80 experimental trials
Trial	Original 16	VPT	Manual	Correct response*	Picture**	WrongDigit	SwitchType	TrialType	Tally1	FullTrialType	Type in a row
	1	Right	Self	8	Red3_ -69-.jpg	6	DUMMY	DUMMY	DUMMY	DUMMY	DUMMY
	5	Left	Self	6	Red9_ -69-.jpg	8	DUMMY	DUMMY	DUMMY	DUMMY	DUMMY		* the keys 5,6,8, and 9 on a number pad (top left through to bottom right)
	14	Left	Other	5	Red9_ -96-.jpg	9	DUMMY	DUMMY	DUMMY	DUMMY	DUMMY		* 'Red' can be ignored, 3 = avatar on right , 9 = avatar on left (as per hours on a physical clock)
	11	Right	Other	8	Red3_ 6--9.jpg	6	DUMMY	DUMMY	DUMMY	DUMMY	DUMMY		the following combination of dashes and digits describe the arrangement of stimuli from top left to bottom right from the avatar's perspective. Dashes equal empty squares (e.g. _69_ means nothing in the top left, 6 in the top right, 9 in the bottom left, nothing in the bottom right, all from the avatar's perspective).
1	9	Right	Other	9	Red3_ -69-.jpg	5	Non-Switch	Other-NonSwitch	1	iI	1
2	4	Right	Self	9	Red3_ 9--6.jpg	5	Switch	Self-Switch	1	iC	1
3	10	Right	Other	5	Red3_ -96-.jpg	9	Switch	Other-Switch	1	cI	1
4	5	Left	Self	6	Red9_ -69-.jpg	8	Switch	Self-Switch	2	iC	1
5	6	Left	Self	8	Red9_ -96-.jpg	6	Non-Switch	Self-NonSwitch	1	cC	1
6	15	Left	Other	8	Red9_ 6--9.jpg	6	Switch	Other-Switch	2	cI	1
7	9	Right	Other	9	Red3_ -69-.jpg	5	Non-Switch	Other-NonSwitch	2	iI	1
8	15	Left	Other	8	Red9_ 6--9.jpg	6	Non-Switch	Other-NonSwitch	3	iI	2
9	15	Left	Other	8	Red9_ 6--9.jpg	6	Non-Switch	Other-NonSwitch	4	iI	3
10	6	Left	Self	8	Red9_ -96-.jpg	6	Switch	Self-Switch	3	iC	1
11	7	Left	Self	9	Red9_ 6--9.jpg	5	Non-Switch	Self-NonSwitch	2	cC	1
12	4	Right	Self	9	Red3_ 9--6.jpg	5	Non-Switch	Self-NonSwitch	3	cC	2
13	2	Right	Self	6	Red3_ -96-.jpg	8	Non-Switch	Self-NonSwitch	4	cC	3
14	14	Left	Other	5	Red9_ -96-.jpg	9	Switch	Other-Switch	3	cI	1
15	2	Right	Self	6	Red3_ -96-.jpg	8	Switch	Self-Switch	4	iC	1
16	1	Right	Self	8	Red3_ -69-.jpg	6	Non-Switch	Self-NonSwitch	5	cC	1
17	3	Right	Self	5	Red3_ 6--9.jpg	9	Non-Switch	Self-NonSwitch	6	cC	2
18	5	Left	Self	6	Red9_ -69-.jpg	8	Non-Switch	Self-NonSwitch	7	cC	3
19	9	Right	Other	9	Red3_ -69-.jpg	5	Switch	Other-Switch	4	cI	1
20	11	Right	Other	8	Red3_ 6--9.jpg	6	Non-Switch	Other-NonSwitch	5	iI	1
21	13	Left	Other	9	Red9_ -69-.jpg	5	Non-Switch	Other-NonSwitch	6	iI	2
45	6	Left	Self	8	Red9_ -96-.jpg	6	Switch	Self-Switch	10	iC	1
46	11	Right	Other	8	Red3_ 6--9.jpg	6	Switch	Other-Switch	10	cI	1
57	13	Left	Other	9	Red9_ -69-.jpg	5	Non-Switch	Other-NonSwitch	17	iI	1
22	9	Right	Other	9	Red3_ -69-.jpg	5	Non-Switch	Other-NonSwitch	7	iI	2
23	5	Left	Self	6	Red9_ -69-.jpg	8	Switch	Self-Switch	5	iC	1
24	2	Right	Self	6	Red3_ -96-.jpg	8	Non-Switch	Self-NonSwitch	8	cC	1
25	7	Left	Self	9	Red9_ 6--9.jpg	5	Non-Switch	Self-NonSwitch	9	cC	2
26	13	Left	Other	9	Red9_ -69-.jpg	5	Switch	Other-Switch	5	cI	1
27	11	Right	Other	8	Red3_ 6--9.jpg	6	Non-Switch	Other-NonSwitch	8	iI	1
28	8	Left	Self	5	Red9_ 9--6.jpg	9	Switch	Self-Switch	6	iC	1
29	13	Left	Other	9	Red9_ -69-.jpg	5	Switch	Other-Switch	6	cI	1
30	16	Left	Other	6	Red9_ 9--6.jpg	8	Non-Switch	Other-NonSwitch	9	iI	1
31	2	Right	Self	6	Red3_ -96-.jpg	8	Switch	Self-Switch	7	iC	1
32	8	Left	Self	5	Red9_ 9--6.jpg	9	Non-Switch	Self-NonSwitch	10	cC	1
33	3	Right	Self	5	Red3_ 6--9.jpg	9	Non-Switch	Self-NonSwitch	11	cC	2
34	12	Right	Other	6	Red3_ 9--6.jpg	8	Switch	Other-Switch	7	cI	1
35	4	Right	Self	9	Red3_ 9--6.jpg	5	Switch	Self-Switch	8	iC	1
36	4	Right	Self	9	Red3_ 9--6.jpg	5	Non-Switch	Self-NonSwitch	12	cC	1
37	8	Left	Self	5	Red9_ 9--6.jpg	9	Non-Switch	Self-NonSwitch	13	cC	2
38	14	Left	Other	5	Red9_ -96-.jpg	9	Switch	Other-Switch	8	cI	1
39	12	Right	Other	6	Red3_ 9--6.jpg	8	Non-Switch	Other-NonSwitch	10	iI	1
40	11	Right	Other	8	Red3_ 6--9.jpg	6	Non-Switch	Other-NonSwitch	11	iI	2
41	8	Left	Self	5	Red9_ 9--6.jpg	9	Switch	Self-Switch	9	iC	1
42	1	Right	Self	8	Red3_ -69-.jpg	6	Non-Switch	Self-NonSwitch	14	cC	1
43	7	Left	Self	9	Red9_ 6--9.jpg	5	Non-Switch	Self-NonSwitch	15	cC	2
44	16	Left	Other	6	Red9_ 9--6.jpg	8	Switch	Other-Switch	9	cI	1
47	16	Left	Other	6	Red9_ 9--6.jpg	8	Non-Switch	Other-NonSwitch	12	iI	1
48	12	Right	Other	6	Red3_ 9--6.jpg	8	Non-Switch	Other-NonSwitch	13	iI	2
49	1	Right	Self	8	Red3_ -69-.jpg	6	Switch	Self-Switch	11	iC	1
50	14	Left	Other	5	Red9_ -96-.jpg	9	Switch	Other-Switch	11	cI	1
51	10	Right	Other	5	Red3_ -96-.jpg	9	Non-Switch	Other-NonSwitch	14	iI	1
52	16	Left	Other	6	Red9_ 9--6.jpg	8	Non-Switch	Other-NonSwitch	15	iI	2
53	10	Right	Other	5	Red3_ -96-.jpg	9	Non-Switch	Other-NonSwitch	16	iI	3
54	7	Left	Self	9	Red9_ 6--9.jpg	5	Switch	Self-Switch	12	iC	1
55	1	Right	Self	8	Red3_ -69-.jpg	6	Non-Switch	Self-NonSwitch	16	cC	1
56	14	Left	Other	5	Red9_ -96-.jpg	9	Switch	Other-Switch	12	cI	1
58	3	Right	Self	5	Red3_ 6--9.jpg	9	Switch	Self-Switch	13	iC	1
59	9	Right	Other	9	Red3_ -69-.jpg	5	Switch	Other-Switch	13	cI	1
60	3	Right	Self	5	Red3_ 6--9.jpg	9	Switch	Self-Switch	14	iC	1
61	12	Right	Other	6	Red3_ 9--6.jpg	8	Switch	Other-Switch	14	cI	1
62	13	Left	Other	9	Red9_ -69-.jpg	5	Non-Switch	Other-NonSwitch	18	iI	1
63	5	Left	Self	6	Red9_ -69-.jpg	8	Switch	Self-Switch	15	iC	1
64	15	Left	Other	8	Red9_ 6--9.jpg	6	Switch	Other-Switch	15	cI	1
65	1	Right	Self	8	Red3_ -69-.jpg	6	Switch	Self-Switch	16	iC	1
66	5	Left	Self	6	Red9_ -69-.jpg	8	Non-Switch	Self-NonSwitch	17	cC	1
67	15	Left	Other	8	Red9_ 6--9.jpg	6	Switch	Other-Switch	16	cI	1
68	4	Right	Self	9	Red3_ 9--6.jpg	5	Switch	Self-Switch	17	iC	1
69	16	Left	Other	6	Red9_ 9--6.jpg	8	Switch	Other-Switch	17	cI	1
70	11	Right	Other	8	Red3_ 6--9.jpg	6	Non-Switch	Other-NonSwitch	19	iI	1
71	10	Right	Other	5	Red3_ -96-.jpg	9	Non-Switch	Other-NonSwitch	20	iI	2
72	6	Left	Self	8	Red9_ -96-.jpg	6	Switch	Self-Switch	18	iC	1
73	2	Right	Self	6	Red3_ -96-.jpg	8	Non-Switch	Self-NonSwitch	18	cC	1
74	3	Right	Self	5	Red3_ 6--9.jpg	9	Non-Switch	Self-NonSwitch	19	cC	2
75	14	Left	Other	5	Red9_ -96-.jpg	9	Switch	Other-Switch	18	cI	1
76	7	Left	Self	9	Red9_ 6--9.jpg	5	Switch	Self-Switch	19	iC	1
77	12	Right	Other	6	Red3_ 9--6.jpg	8	Switch	Other-Switch	19	cI	1
78	8	Left	Self	5	Red9_ 9--6.jpg	9	Switch	Self-Switch	20	iC	1
79	6	Left	Self	8	Red9_ -96-.jpg	6	Non-Switch	Self-NonSwitch	20	cC	1
80	10	Right	Other	5	Red3_ -96-.jpg	9	Switch	Other-Switch	20	cI	1

## Sheet: The 16 practice trials
	VPT TASK
	Original 16	VPT	Manual	Grid.CRESP	Picture
	1	Right	Self	8	Red3_ -69-.jpg
	2	Right	Self	6	Red3_ -96-.jpg
	3	Right	Self	5	Red3_ 6--9.jpg
	4	Right	Self	9	Red3_ 9--6.jpg
	5	Left	Self	6	Red9_ -69-.jpg
	6	Left	Self	8	Red9_ -96-.jpg
	7	Left	Self	9	Red9_ 6--9.jpg
	8	Left	Self	5	Red9_ 9--6.jpg
	9	Right	Other	9	Red3_ -69-.jpg
	10	Right	Other	5	Red3_ -96-.jpg
	11	Right	Other	8	Red3_ 6--9.jpg
	12	Right	Other	6	Red3_ 9--6.jpg
	13	Left	Other	9	Red9_ -69-.jpg
	14	Left	Other	5	Red9_ -96-.jpg
	15	Left	Other	8	Red9_ 6--9.jpg
	16	Left	Other	6	Red9_ 9--6.jpg
